# Supplementary material for: Exact Partial Information Decompositions for Gaussian Systems Based on Dependency Constraints
Source: Entropy (Basel). 2018 Mar 30;20(4):240. doi: 10.3390/e20040240 (PMC7512755; doi:10.3390/e20040240)
Supplement: Supplementary file 1 [file entropy-20-00240-s001.zip]

Archive with 14 entries (11 files):
- IdepFuns/
- IdepFuns/.DS_Store
- __MACOSX/
- __MACOSX/IdepFuns/
- __MACOSX/IdepFuns/._.DS_Store
- IdepFuns/.Rhistory
- IdepFuns/bones.csv
- __MACOSX/IdepFuns/._bones.csv
- IdepFuns/IdepGaussR.txt
- __MACOSX/IdepFuns/._IdepGaussR.txt
- IdepFuns/IdepGscript.txt
- __MACOSX/IdepFuns/._IdepGscript.txt
- IdepFuns/READMEki2018.pdf
- __MACOSX/IdepFuns/._READMEki2018.pdf
